# Supplementary material for: Impact of Learning to Read in a Mixed Approach on Neural Tuning to Words in Beginning Readers
Source: Front Psychol. 2020 Jan 23;10:3043. doi: 10.3389/fpsyg.2019.03043 (PMC6989560; doi:10.3389/fpsyg.2019.03043)
Supplement: DATA SHEET S3 — Compressed folder containing the individual EEG data (frequency domain) for the PF-PW condition (control pseudowords within pseudofonts). [file Data_Sheet_3.ZIP]

Archive with 85 entries (84 files):
- PF-PW/
- PF-PW/fft avg epbin_114 rr Fixed ep114_PF-PW ds256 notch bpf100 bc S01_GR.lw5
- PF-PW/fft avg epbin_114 rr Fixed ep114_PF-PW ds256 notch bpf100 bc S01_GR.mat
- PF-PW/fft avg epbin_114 rr Fixed ep114_PF-PW ds256 notch bpf100 bc S02_GR.lw5
- PF-PW/fft avg epbin_114 rr Fixed ep114_PF-PW ds256 notch bpf100 bc S02_GR.mat
- PF-PW/fft avg epbin_114 rr Fixed ep114_PF-PW ds256 notch bpf100 bc S03_GR.lw5
- PF-PW/fft avg epbin_114 rr Fixed ep114_PF-PW ds256 notch bpf100 bc S03_GR.mat
- PF-PW/fft avg epbin_114 rr Fixed ep114_PF-PW ds256 notch bpf100 bc S04_GR.lw5
- PF-PW/fft avg epbin_114 rr Fixed ep114_PF-PW ds256 notch bpf100 bc S04_GR.mat
- PF-PW/fft avg epbin_114 rr Fixed ep114_PF-PW ds256 notch bpf100 bc S05_GR.lw5
- PF-PW/fft avg epbin_114 rr Fixed ep114_PF-PW ds256 notch bpf100 bc S05_GR.mat
- PF-PW/fft avg epbin_114 rr Fixed ep114_PF-PW ds256 notch bpf100 bc S06_GR.lw5
- PF-PW/fft avg epbin_114 rr Fixed ep114_PF-PW ds256 notch bpf100 bc S06_GR.mat
- PF-PW/fft avg epbin_114 rr Fixed ep114_PF-PW ds256 notch bpf100 bc S07_PR.lw5
- PF-PW/fft avg epbin_114 rr Fixed ep114_PF-PW ds256 notch bpf100 bc S07_PR.mat
- PF-PW/fft avg epbin_114 rr Fixed ep114_PF-PW ds256 notch bpf100 bc S08_PR.lw5
- PF-PW/fft avg epbin_114 rr Fixed ep114_PF-PW ds256 notch bpf100 bc S08_PR.mat
- PF-PW/fft avg epbin_114 rr Fixed ep114_PF-PW ds256 notch bpf100 bc S09_PR.lw5
- PF-PW/fft avg epbin_114 rr Fixed ep114_PF-PW ds256 notch bpf100 bc S09_PR.mat
- PF-PW/fft avg epbin_114 rr Fixed ep114_PF-PW ds256 notch bpf100 bc S10_AR.lw5
- PF-PW/fft avg epbin_114 rr Fixed ep114_PF-PW ds256 notch bpf100 bc S10_AR.mat
- PF-PW/fft avg epbin_114 rr Fixed ep114_PF-PW ds256 notch bpf100 bc S11_PR.lw5
- PF-PW/fft avg epbin_114 rr Fixed ep114_PF-PW ds256 notch bpf100 bc S11_PR.mat
- PF-PW/fft avg epbin_114 rr Fixed ep114_PF-PW ds256 notch bpf100 bc S12_GR.lw5
- PF-PW/fft avg epbin_114 rr Fixed ep114_PF-PW ds256 notch bpf100 bc S12_GR.mat
- PF-PW/fft avg epbin_114 rr Fixed ep114_PF-PW ds256 notch bpf100 bc S13_GR.lw5
- PF-PW/fft avg epbin_114 rr Fixed ep114_PF-PW ds256 notch bpf100 bc S13_GR.mat
- PF-PW/fft avg epbin_114 rr Fixed ep114_PF-PW ds256 notch bpf100 bc S14_AR.lw5
- PF-PW/fft avg epbin_114 rr Fixed ep114_PF-PW ds256 notch bpf100 bc S14_AR.mat
- PF-PW/fft avg epbin_114 rr Fixed ep114_PF-PW ds256 notch bpf100 bc S15_PR.lw5
- PF-PW/fft avg epbin_114 rr Fixed ep114_PF-PW ds256 notch bpf100 bc S15_PR.mat
- PF-PW/fft avg epbin_114 rr Fixed ep114_PF-PW ds256 notch bpf100 bc S17_PR.lw5
- PF-PW/fft avg epbin_114 rr Fixed ep114_PF-PW ds256 notch bpf100 bc S17_PR.mat
- PF-PW/fft avg epbin_114 rr Fixed ep114_PF-PW ds256 notch bpf100 bc S18_PR.lw5
- PF-PW/fft avg epbin_114 rr Fixed ep114_PF-PW ds256 notch bpf100 bc S18_PR.mat
- PF-PW/fft avg epbin_114 rr Fixed ep114_PF-PW ds256 notch bpf100 bc S19_GR.lw5
- PF-PW/fft avg epbin_114 rr Fixed ep114_PF-PW ds256 notch bpf100 bc S19_GR.mat
- PF-PW/fft avg epbin_114 rr Fixed ep114_PF-PW ds256 notch bpf100 bc S20_GR.lw5
- PF-PW/fft avg epbin_114 rr Fixed ep114_PF-PW ds256 notch bpf100 bc S20_GR.mat
- PF-PW/fft avg epbin_114 rr Fixed ep114_PF-PW ds256 notch bpf100 bc S21_PR.lw5
- PF-PW/fft avg epbin_114 rr Fixed ep114_PF-PW ds256 notch bpf100 bc S21_PR.mat
- PF-PW/fft avg epbin_114 rr Fixed ep114_PF-PW ds256 notch bpf100 bc S22_PR.lw5
- PF-PW/fft avg epbin_114 rr Fixed ep114_PF-PW ds256 notch bpf100 bc S22_PR.mat
- PF-PW/fft avg epbin_114 rr Fixed ep114_PF-PW ds256 notch bpf100 bc S23_PR.lw5
- PF-PW/fft avg epbin_114 rr Fixed ep114_PF-PW ds256 notch bpf100 bc S23_PR.mat
- PF-PW/fft avg epbin_114 rr Fixed ep114_PF-PW ds256 notch bpf100 bc S24_PR.lw5
- PF-PW/fft avg epbin_114 rr Fixed ep114_PF-PW ds256 notch bpf100 bc S24_PR.mat
- PF-PW/fft avg epbin_114 rr Fixed ep114_PF-PW ds256 notch bpf100 bc S25_GR.lw5
- PF-PW/fft avg epbin_114 rr Fixed ep114_PF-PW ds256 notch bpf100 bc S25_GR.mat
- PF-PW/fft avg epbin_114 rr Fixed ep114_PF-PW ds256 notch bpf100 bc S26_PR.lw5
- PF-PW/fft avg epbin_114 rr Fixed ep114_PF-PW ds256 notch bpf100 bc S26_PR.mat
- PF-PW/fft avg epbin_114 rr Fixed ep114_PF-PW ds256 notch bpf100 bc S27_PR.lw5
- PF-PW/fft avg epbin_114 rr Fixed ep114_PF-PW ds256 notch bpf100 bc S27_PR.mat
- PF-PW/fft avg epbin_114 rr Fixed ep114_PF-PW ds256 notch bpf100 bc S28_GR.lw5
- PF-PW/fft avg epbin_114 rr Fixed ep114_PF-PW ds256 notch bpf100 bc S28_GR.mat
- PF-PW/fft avg epbin_114 rr Fixed ep114_PF-PW ds256 notch bpf100 bc S29_PR.lw5
- PF-PW/fft avg epbin_114 rr Fixed ep114_PF-PW ds256 notch bpf100 bc S29_PR.mat
- PF-PW/fft avg epbin_114 rr Fixed ep114_PF-PW ds256 notch bpf100 bc S30_GR.lw5
- PF-PW/fft avg epbin_114 rr Fixed ep114_PF-PW ds256 notch bpf100 bc S30_GR.mat
- PF-PW/fft avg epbin_114 rr Fixed ep114_PF-PW ds256 notch bpf100 bc S31_PR.lw5
- PF-PW/fft avg epbin_114 rr Fixed ep114_PF-PW ds256 notch bpf100 bc S31_PR.mat
- PF-PW/fft avg epbin_114 rr Fixed ep114_PF-PW ds256 notch bpf100 bc S32_GR.lw5
- PF-PW/fft avg epbin_114 rr Fixed ep114_PF-PW ds256 notch bpf100 bc S32_GR.mat
- PF-PW/fft avg epbin_114 rr Fixed ep114_PF-PW ds256 notch bpf100 bc S33_AR.lw5
- PF-PW/fft avg epbin_114 rr Fixed ep114_PF-PW ds256 notch bpf100 bc S33_AR.mat
- PF-PW/fft avg epbin_114 rr Fixed ep114_PF-PW ds256 notch bpf100 bc S34_GR.lw5
- PF-PW/fft avg epbin_114 rr Fixed ep114_PF-PW ds256 notch bpf100 bc S34_GR.mat
- PF-PW/fft avg epbin_114 rr Fixed ep114_PF-PW ds256 notch bpf100 bc S35_PR.lw5
- PF-PW/fft avg epbin_114 rr Fixed ep114_PF-PW ds256 notch bpf100 bc S35_PR.mat
- PF-PW/fft avg epbin_114 rr Fixed ep114_PF-PW ds256 notch bpf100 bc S36_PR.lw5
- PF-PW/fft avg epbin_114 rr Fixed ep114_PF-PW ds256 notch bpf100 bc S36_PR.mat
- PF-PW/fft avg epbin_114 rr Fixed ep114_PF-PW ds256 notch bpf100 bc S38_AR.lw5
- PF-PW/fft avg epbin_114 rr Fixed ep114_PF-PW ds256 notch bpf100 bc S38_AR.mat
- PF-PW/fft avg epbin_114 rr Fixed ep114_PF-PW ds256 notch bpf100 bc S39_GR.lw5
- PF-PW/fft avg epbin_114 rr Fixed ep114_PF-PW ds256 notch bpf100 bc S39_GR.mat
- PF-PW/fft avg epbin_114 rr Fixed ep114_PF-PW ds256 notch bpf100 bc S40_PR.lw5
- PF-PW/fft avg epbin_114 rr Fixed ep114_PF-PW ds256 notch bpf100 bc S40_PR.mat
- PF-PW/fft avg epbin_114 rr Fixed ep114_PF-PW ds256 notch bpf100 bc S41_GR.lw5
- PF-PW/fft avg epbin_114 rr Fixed ep114_PF-PW ds256 notch bpf100 bc S41_GR.mat
- PF-PW/fft avg epbin_114 rr Fixed ep114_PF-PW ds256 notch bpf100 bc S42_AR.lw5
- PF-PW/fft avg epbin_114 rr Fixed ep114_PF-PW ds256 notch bpf100 bc S42_AR.mat
- PF-PW/fft avg epbin_114 rr Fixed ep114_PF-PW ds256 notch bpf100 bc S43_GR.lw5
- PF-PW/fft avg epbin_114 rr Fixed ep114_PF-PW ds256 notch bpf100 bc S43_GR.mat
- PF-PW/fft avg epbin_114 rr Fixed ep114_PF-PW ds256 notch bpf100 bc S44_PR.lw5
- PF-PW/fft avg epbin_114 rr Fixed ep114_PF-PW ds256 notch bpf100 bc S44_PR.mat
